# Supplementary material for: A Genome-Wide Analysis of Pathogenesis-Related Protein-1 (PR-1) Genes from Piper nigrum Reveals Its Critical Role during Phytophthora capsici Infection
Source: Genes (Basel). 2021 Jun 30;12(7):1007. doi: 10.3390/genes12071007 (PMC8303604; doi:10.3390/genes12071007)
Supplement: Supplementary file 1 [file genes-12-01007-s001.zip]

Archive with 1 entries (1 files):
- genes-1225917-supplementary.pdf
